# Supplementary material for: Epithelial GREMLIN1 disrupts intestinal epithelial-mesenchymal crosstalk to induce a wnt-dependent ectopic stem cell niche through stromal remodelling
Source: Nat Commun. 2025 Jun 4;16:5167. doi: 10.1038/s41467-025-60364-6 (PMC12137559; doi:10.1038/s41467-025-60364-6)
Supplement: Supplementary file 7 — Source Data [file 41467_2025_60364_MOESM7_ESM.zip › Source Data.xlsx]

## Sheet: Fig1F colon 30 h grem1
	cell position	SB2 crypt 1	SB2 crypt 2	SB2 crypt 3	SB2 crypt 4	SB2 crypt 5	SB2 crypt 6	SB2 crypt 7	SB2 crypt 8	SB2 crypt 9	SB2 crypt 10
mouse 1	1	2	1	2	1	1	1	0	1	2	2
	2	2	0	0	1	0	1	0	1	2	2
	3	2	2	1	1	2	2	2	2	2	2
	4	2	2	1	1	1	2	1	2	2	2
	5	1	2	0	2	2	1	0	0	0	2
crtypt base		9	7	4	6	6	7	3	6	8	10
	6	2	0	2	0	1	0	0	0	2	0
	7	2	1	2	0	1	2	0	0	1	0
	8	2	2	2	2	0	2	2	1	2	2
	9	2	2	2	1	0	2	1	1	2	0
	10	1	2	2	1	0	2	0	2	0	0
	11	1	1	2	1	2	0	0	0	0	0
	12	0	1	1	1	2	0	0	0	1	1
	13	0	0	0	0	2	0	1	0	0	0
	14	0	0	0	0	0	0	1	0	0	0
	15	0	0	0	0	0	1	1		2	2
	16	2	0	0	1		2			0	1
	17	1	0	0			0			0	0
	18	0	0	0			0				1
	19	0	0	0
	20	0	0	0
R crypt		13	9	13	7	8	11	6	4	10	7
	villus total stained cells
	cell position	SB2 crypt 1	SB2 crypt 2	SB2 crypt 3	SB2 crypt 4	SB2 crypt 5	SB2 crypt 6	SB2 crypt 7	SB2 crypt 8	SB2 crypt 9	SB2 crypt 10
mouse 2	1	1	1	2	1	1	1	1	1	2	1
	2	2		2	1	2	2	2		2	2
	3	2	2	2	2	2	1	2	2	1	2
	4	2	2	1	1	2	2	2	2	2	2
	5	2	2	1		1	1	1	1		1
crtypt base		9	7	8	5	8	7	8	6	7	8
	6	1	1	1	1	1	2		1	1	2
	7		2		1		1			2	2
	8	1	2	2		1		1
	9			1							2
	10	1			2		1		1	2
	11		1	1	1		2	1	1	2
	12	1			1	2	1		1	1
	13	1	1	2		1			1
	14		2			1	2		1		1
	15	1		2			2	1
	16			1			1
	17
	18
	19
	20
R crypt		6	9	10	6	6	12	3	6	8	7
	villus total stained cells
	cell position	SB2 crypt 1	SB2 crypt 2	SB2 crypt 3	SB2 crypt 4	SB2 crypt 5	SB2 crypt 6	SB2 crypt 7	SB2 crypt 8	SB2 crypt 9	SB2 crypt 10
mouse 3	1	1	1	1	1	1	2	2	1	2	1
	2	1				1	2	2	2		2
	3	2	1	1	1			2		2	2
	4	1			2		1	2	2	2	2
	5	1		2		1		2		2
crtypt base		6	2	4	4	3	5	10	5	8	7
	6	2		1	1						1
	7	1	1	1		1		2			1
	8	1	2	1	2		1		2		2
	9		1	2		1		1
	10		1			1				2
	11	1			2		2	1	1	1	2
	12	1		2			2	1
	13		1			1	2	2	2
	14		1	1		1	1			2	2
	15	1	1	1					2	1	1
	16		1							1
	17		1					2
	18
	19
	20
R crypt		7	10	9	5	5	8	9	7	7	9
	villus total stained cells
	cell position	SB2 crypt 1	SB2 crypt 2	SB2 crypt 3	SB2 crypt 4	SB2 crypt 5	SB2 crypt 6	SB2 crypt 7	SB2 crypt 8	SB2 crypt 9	SB2 crypt 10
mouse 4	1	2	2	2	2	1	2	2	2	2
	2	2	1	2	2		2	2	2	2
	3	2	1	1	2	2	2	2		2	2
	4	2	1	1	1	1	2	1	2	1	2
	5	2	2	2	2		2	1	1		1
crtypt base		10	7	8	9	4	10	8	7	7	5
	6	2	1	2	1	2	2	1	1		1
	7	2	2	2	2	2	1	1	1	2	2
	8	2	1	2	2	2		1	1
	9	2	2	2	1	2	2	1	1	1
	10	2	1	2	0	2	2	1		1	1
	11	2	1	1	0	2	2		2	1	2
	12			1	0		2	2	1		1
	13			1	0	2			1		1
	14	2	1						1		2
	15	1						2	1
	16								1		2
	17					1
	18							2
	19
	20
R crypt		15	9	13	6	15	11	11	11	5	12
	villus total stained cells
	cell position	SB2 crypt 1	SB2 crypt 2	SB2 crypt 3	SB2 crypt 4	SB2 crypt 5	SB2 crypt 6	SB2 crypt 7	SB2 crypt 8	SB2 crypt 9	SB2 crypt 10
mouse 5	1	1	1	1		1		1			1
	2	1	1		1		1	2	1	2	2
	3		1	2	2	1		2	2	2	2
	4	1	2	1	2	2	2	1	2	2	2
	5	1				2	2		2		2
crtypt base		4	5	4	5	6	5	6	7	6	9
	6	1	1	2		1	1		1	1
	7	1	1			1			1	2	1
	8	2			2	1	1	1		1
	9		1		1	1	1		1		1
	10	1			1	1	1		2	2	1
	11		1		2	1				1
	12	1	1		1		2		1
	13		1						1		2
	14		1				2		1		2
	15				1		2
	16			2	2	2	2
	17
	18
	19
	20
R crypt		6	7	4	10	8	12	1	8	7	7
	villus total stained cells
crypt base	9	7	4	6	6	7	3	6	8	10
	9	7	8	5	8	7	8	6	7	8
	6	2	4	4	3	5	10	5	8	7
	10	7	8	9	4	10	8	7	7	5
	4	5	4	5	6	5	6	7	6	9
Mean	6.5	1.99233
R cryot	13	9	13	7	8	11	6	4	10	7
	6	9	10	6	6	12	3	6	8	7
	7	10	9	5	5	8	9	7	7	9
	15	9	13	6	15	11	11	11	5	12
	6	7	4	10	8	12	1	8	7	7
mean	8.3	3.01188
villi
mean

## Sheet: Fig1F colon 4 day grem1
	cell position	SB2 crypt 1	SB2 crypt 2	SB2 crypt 3	SB2 crypt 4	SB2 crypt 5	SB2 crypt 6	SB2 crypt 7	SB2 crypt 8	SB2 crypt 9	SB2 crypt 10
mouse 1	1					1	2	1		1
	2	1		1	1				2
	3			2	1				2
	4	2	1	1
	5	1				1	1			1	1
crtypt base		4	1	4	2	2	3	1	4	2	1
	6		2	1		2		1	2
	7	1						1
	8		1		1
	9				2	2	1
	10	1	1							2
	11							2	1
	12				1	2	1			2
	13				1			2
	14				1	2
	15								2		0
	16	1		1			2
	17				1
	18
	19
	20
R crypt		3	4	2	7	8	4	6	5	4	0
	villus total stained cells
	cell position	SB2 crypt 1	SB2 crypt 2	SB2 crypt 3	SB2 crypt 4	SB2 crypt 5	SB2 crypt 6	SB2 crypt 7	SB2 crypt 8	SB2 crypt 9	SB2 crypt 10
mouse 2	1	1				2	1				1
	2					2	1			1	1
	3	1	2	2	2		1	1	2	1	1
	4			2	1	2					1
	5						1		1	1
crtypt base		2	2	4	3	6	4	1	3	3	4
	6		2			1	2		1	1	2
	7	2		2		2
	8	1			2	1					1
	9			1				1	2
	10				1
	11				1
	12									1
	13			1							1
	14
	15
	16
	17					1		1
	18		1	1	1					1
	19			1					1
	20
R crypt		3	3	6	5	5	2	2	4	3	4
	villus total stained cells
	cell position	SB2 crypt 1	SB2 crypt 2	SB2 crypt 3	SB2 crypt 4	SB2 crypt 5	SB2 crypt 6	SB2 crypt 7	SB2 crypt 8	SB2 crypt 9	SB2 crypt 10
mouse 3	1					1	1			1	1
	2	1	1			1				1	2
	3	2	2	2			2			2	1
	4	2	1	1	1	1		1	1	2	1
	5	1								1	1
crtypt base		6	4	3	1	3	3	1	1	7	6
	6	2	2	2	2					2
	7		1				1				1
	8	1		2	2					1
	9			1			1			1
	10					1	1			1
	11	1		1		2	1
	12		2		2		1	1			1
	13					2			2
	14			2			1			2
	15						1
	16			2						1
	17	1
	18						1
	19						2
	20
R crypt		5	5	10	6	5	10	1	2	8	2
	villus total stained cells
	cell position	SB2 crypt 1	SB2 crypt 2	SB2 crypt 3	SB2 crypt 4	SB2 crypt 5	SB2 crypt 6	SB2 crypt 7	SB2 crypt 8	SB2 crypt 9	SB2 crypt 10
mouse 4	1	1	2	1	1	2	1	1
	2		2	1	2	2		2
	3	1	2	2	1	2	1	2	1		1
	4	1	1	2	2	2			2	1	1
	5							1			1
crtypt base		3	7	6	6	8	2	6	3	1	3
	6	2	1	1	1	1	1
	7		1	1	1	1	1
	8			1	1	1
	9					1	2	2
	10			1		1		1			1
	11	1			1		1		1	1
	12					1	1
	13	1					1		2
	14	1						1		1	2
	15			1		2		1
	16		1			1
	17							2	2
	18						1		2
	19					1	2
	20
R crypt		5	3	5	4	10	10	7	7	2	3
	villus total stained cells
	cell position	SB2 crypt 1	SB2 crypt 2	SB2 crypt 3	SB2 crypt 4	SB2 crypt 5	SB2 crypt 6	SB2 crypt 7	SB2 crypt 8	SB2 crypt 9	SB2 crypt 10
mouse 5	1		1		1		1	1
	2		1	1	2	2		2		1	1
	3				1	2	2		2	1	2
	4	1			1	2		1	2
	5			1	1	2			1	2
crtypt base		1	2	2	6	8	3	4	5	4	3
	6				1	2	1	1		2	1
	7	2			2	2
	8	2						2		2
	9	1	1			1	1		1	1
	10	1	2		2
	11					1		1		1
	12			2		1			2
	13
	14			1
	15	1
	16				2					2	0
	17			2
	18					1
	19									2
	20					1
R crypt		7	3	5	7	9	2	4	3	10	1
	villus total stained cells
crypt base	4	1	4	2	2	3	1	4	2	1
	2	2	4	3	6	4	1	3	3	4
	6	4	3	1	3	3	1	1	7	6
	3	7	6	6	8	2	6	3	1	3
	1	2	2	6	8	3	4	5	4	3
Mean	3.48	1.97164
R cryot	3	4	2	7	8	4	6	5	4	0
	3	3	6	5	5	2	2	4	3	4
	5	5	10	6	5	10	1	2	8	2
	5	3	5	4	10	10	7	7	2	3
	7	3	5	7	9	2	4	3	10	1
mean	4.82	2.63175
villi
mean

## Sheet: Fig1F colon 7 day grem1
	cell position	SB2 crypt 1	SB2 crypt 2	SB2 crypt 3	SB2 crypt 4	SB2 crypt 5	SB2 crypt 6	SB2 crypt 7	SB2 crypt 8	SB2 crypt 9	SB2 crypt 10
mouse 1	1				1				1		1
	2								1
	3		1						1		2
	4	2		1						1
	5			1					2	1
crtypt base		2	1	2	1	0	0	0	5	2	3
	6		1					2	1
	7	2	2			1	1	1		1
	8									1	1
	9	1							1	1
	10		2						2		1
	11	1	2						1	1
	12	1	1					1
	13	1				1	2		2		1
	14						1	1		1
	15						2	1
	16
	17	2	1			1					1
	18									1
	19
	20
R crypt		8	9	0	0	3	6	6	7	6	4
	villus total stained cells
	cell position	SB2 crypt 1	SB2 crypt 2	SB2 crypt 3	SB2 crypt 4	SB2 crypt 5	SB2 crypt 6	SB2 crypt 7	SB2 crypt 8	SB2 crypt 9	SB2 crypt 10
mouse 2	1						1	1
	2					1	2
	3				1	1			1
	4						1				1
	5	2	1		2	1	1	2	1
crtypt base		2	1	0	3	3	5	3	2	0	1
	6						1	1		1
	7	1			1	1
	8	1						1
	9					2	1
	10						2	1
	11	1	2
	12						1	2
	13			1	1
	14	1					2	2
	15			1
	16		1
	17
	18			1				1
	19								1		1
	20
R crypt		4	3	3	2	3	7	8	1	1	1
	villus total stained cells
	cell position	SB2 crypt 1	SB2 crypt 2	SB2 crypt 3	SB2 crypt 4	SB2 crypt 5	SB2 crypt 6	SB2 crypt 7	SB2 crypt 8	SB2 crypt 9	SB2 crypt 10
mouse 3	1	0					1	2			1
	2							1		1	1
	3				1		2	2			1
	4							2		2	1
	5						1				1
crtypt base		0	0	0	1	0	4	7	0	3	5
	6			1
	7						1	1		2	1
	8							2	2	2
	9						2	1			2
	10						2		1	1
	11	1		1	1		1			1	1
	12							2
	13								1
	14	1								1
	15		1		1
	16				2	1
	17
	18
	19
	20
R crypt		2	1	2	4	1	6	6	4	7	4
	villus total stained cells
	cell position	SB2 crypt 1	SB2 crypt 2	SB2 crypt 3	SB2 crypt 4	SB2 crypt 5	SB2 crypt 6	SB2 crypt 7	SB2 crypt 8	SB2 crypt 9	SB2 crypt 10
mouse 4	1	0				0	0	0	1		0
	2									1
	3
	4
	5
crtypt base		0	0	0	0	0	0	0	1	1	0
	6	0				0	0		0	0
	7										0
	8
	9
	10		1
	11
	12
	13
	14			1
	15
	16		1					1
	17
	18				1
	19
	20
R crypt		0	2	1	1	0	0	1	0	0	0
	villus total stained cells
	cell position	SB2 crypt 1	SB2 crypt 2	SB2 crypt 3	SB2 crypt 4	SB2 crypt 5	SB2 crypt 6	SB2 crypt 7	SB2 crypt 8	SB2 crypt 9	SB2 crypt 10
mouse 5	1				2	0	0	0	0	0	0
	2	1	1	1	1
	3									1
	4		2
	5	1		2
crtypt base		2	3	3	3	0	0	0	0	1	0
	6	1	1		2	0					1
	7			1
	8	1	1		1
	9							2		1
	10	1		1					1
	11				1				1
	12		1
	13	1		1
	14			1	1		1
	15			1
	16	1									2
	17				1
	18
	19
	20
R crypt		5	3	5	6	0	1	2	2	1	3
	villus total stained cells
crypt base	2	1	2	1	0	0	0	5	2	3
	2	1	0	3	3	5	3	2	0	1
	0	0	0	1	0	4	7	0	3	5
	0	0	0	0	0	0	0	1	1	0
	2	3	3	3	0	0	0	0	1	0
Mean	1.4	1.72615
R cryot	8	9	0	0	3	6	6	7	6	4
	4	3	3	2	3	7	8	1	1	1
	2	1	2	4	1	6	6	4	7	4
	0	2	1	1	0	0	1	0	0	0
	5	3	5	6	0	1	2	2	1	3
mean	3.04	2.58694
villi
mean

## Sheet: Fig1F colon 30 days grem1
	cell position	SB2 crypt 1	SB2 crypt 2	SB2 crypt 3	SB2 crypt 4	SB2 crypt 5	SB2 crypt 6	SB2 crypt 7	SB2 crypt 8	SB2 crypt 9	SB2 crypt 10
mouse 1	1		0	0	0	0	0	0	0	0	0
	2
	3
	4	1
	5
crtypt base		1	0	0	0	0	0	0	0	0	0
	6	0	0			0	0	0	0	0	0
	7
	8
	9
	10
	11
	12
	13
	14
	15
	16			1
	17				1
	18
	19
	20
R crypt		0	0	1	1	0	0	0	0	0	0
	villus total stained cells
	cell position	SB2 crypt 1	SB2 crypt 2	SB2 crypt 3	SB2 crypt 4	SB2 crypt 5	SB2 crypt 6	SB2 crypt 7	SB2 crypt 8	SB2 crypt 9	SB2 crypt 10
mouse 2	1	0	0	0	0	0	0	0	0	0	0
	2
	3
	4
	5
crtypt base		0	0	0	0	0	0	0	0	0	0
	6		0	0	0	0	0	0	0		0
	7
	8
	9
	10
	11
	12
	13
	14
	15
	16	1								1
	17
	18
	19
	20
R crypt		1	0	0	0	0	0	0	0	1	0
	villus total stained cells
	cell position	SB2 crypt 1	SB2 crypt 2	SB2 crypt 3	SB2 crypt 4	SB2 crypt 5	SB2 crypt 6	SB2 crypt 7	SB2 crypt 8	SB2 crypt 9	SB2 crypt 10
mouse 3	1	0	0	0	0	0	0	0	0	0	0
	2
	3
	4
	5
crtypt base		0	0	0	0	0	0	0	0	0	0
	6	0	0	0	0	0	0	0	0	0	0
	7
	8
	9
	10
	11
	12
	13
	14
	15
	16
	17
	18
	19
	20
R crypt		0	0	0	0	0	0	0	0	0	0
	villus total stained cells
	cell position	SB2 crypt 1	SB2 crypt 2	SB2 crypt 3	SB2 crypt 4	SB2 crypt 5	SB2 crypt 6	SB2 crypt 7	SB2 crypt 8	SB2 crypt 9	SB2 crypt 10
mouse 4	1	0	1	0	0	0	0	0	0	0	0
	2
	3
	4
	5
crtypt base		0	1	0	0	0	0	0	0	0	0
	6	0	0	0	0		0	0	0	0	0
	7
	8
	9
	10
	11
	12					1
	13					1
	14
	15
	16
	17
	18
	19
	20
R crypt		0	0	0	0	2	0	0	0	0	0
	villus total stained cells
	cell position	SB2 crypt 1	SB2 crypt 2	SB2 crypt 3	SB2 crypt 4	SB2 crypt 5	SB2 crypt 6	SB2 crypt 7	SB2 crypt 8	SB2 crypt 9	SB2 crypt 10
mouse 5	1	0	0	0	0	0	0	0	0	0	0
	2
	3
	4
	5
crtypt base		0	0	0	0	0	0	0	0	0	0
	6	0	0	0	0	0	0	0	0	0	0
	7
	8
	9
	10
	11
	12							1
	13
	14
	15
	16
	17
	18
	19
	20
R crypt		0	0	0	0	0	0	1	0	0	0
	villus total stained cells
crypt base	1	0	0	0	0	0	0	0	0	0
	0	0	0	0	0	0	0	0	0	0
	0	0	0	0	0	0	0	0	0	0
	0	1	0	0	0	0	0	0	0	0
	0	0	0	0	0	0	0	0	0	0
Mean	0.04	0.197949
R cryot	0	0	1	1	0	0	0	0	0	0
	1	0	0	0	0	0	0	0	1	0
	0	0	0	0	0	0	0	0	0	0
	0	0	0	0	2	0	0	0	0	0
	0	0	0	0	0	0	1	0	0	0
mean	0.14	0.404566
villi
mean

## Sheet: Fig1F colon 30h ATOH1
	cell position	SB2 crypt 1	SB2 crypt 2	SB2 crypt 3	SB2 crypt 4	SB2 crypt 5	SB2 crypt 6	SB2 crypt 7	SB2 crypt 8	SB2 crypt 9	SB2 crypt 10
mouse 1	1	1	1	1	0	1	2	1	1		2
	2		1	1	0	1	2	1	2	2	1
	3	2	1		1	2		2	2	1
	4		2		1					1
	5	2	1		1		2	1		1	2
crtypt base		5	6	2	3	4	6	5	5	5	5
	6	0	0	0	1	1		0	0	1	0
	7		0		0
	8		0			0
	9		2				2
	10						2
	11
	12
	13
	14
	15
	16
	17
	18
	19
	20
R crypt		0	2	0	1	1	4	0	0	1	0
	villus total stained cells
	cell position	SB2 crypt 1	SB2 crypt 2	SB2 crypt 3	SB2 crypt 4	SB2 crypt 5	SB2 crypt 6	SB2 crypt 7	SB2 crypt 8	SB2 crypt 9	SB2 crypt 10
mouse 2	1	2	2	2	1	1	1	2		1	1
	2	2	2	1	2	1	2	1		2	1
	3	2	1	1	2	2	1	1	2	1
	4	1					2	1
	5	2	1			1				2	2
crtypt base		9	6	4	5	5	6	5	2	6	4
	6	0	0	1	0	0	1	1	2	1	0
	7						1			1
	8
	9
	10
	11
	12
	13
	14
	15
	16
	17
	18
	19
	20
R crypt		0	0	1	0	0	2	1	2	2	0
	villus total stained cells
	cell position	SB2 crypt 1	SB2 crypt 2	SB2 crypt 3	SB2 crypt 4	SB2 crypt 5	SB2 crypt 6	SB2 crypt 7	SB2 crypt 8	SB2 crypt 9	SB2 crypt 10
mouse 3	1	1	1	1	1	1	1	2	1	1	1
	2	2	2	1	2	1	1	1	2	2	2
	3	2	1		2	1	1	2	1	1	1
	4		2		2	2	2	1	2
	5	2	1	1		2	2	2	1		2
crtypt base		7	7	3	7	7	7	8	7	4	6
	6	1	1	2	2		1	1	1	0	2
	7					1		1	1
	8	1	2	1	2	1	1
	9	2		1		1
	10
	11
	12
	13
	14
	15
	16
	17
	18
	19
	20
R crypt		4	3	4	4	3	2	2	2	0	2
	villus total stained cells
	cell position	SB2 crypt 1	SB2 crypt 2	SB2 crypt 3	SB2 crypt 4	SB2 crypt 5	SB2 crypt 6	SB2 crypt 7	SB2 crypt 8	SB2 crypt 9	SB2 crypt 10
mouse 4	1	0	0	1	1	0	1	0	0	1	0
	2			2			1
	3			1	1
	4
	5	2			1					1
crtypt base		2	0	4	3	0	2	0	0	2	0
	6	0	0	0		0	1	2	0		1
	7				1
	8
	9
	10
	11
	12
	13
	14
	15
	16
	17
	18
	19
	20
R crypt		0	0	0	1	0	1	2	0	0	1
	villus total stained cells
	cell position	SB2 crypt 1	SB2 crypt 2	SB2 crypt 3	SB2 crypt 4	SB2 crypt 5	SB2 crypt 6	SB2 crypt 7	SB2 crypt 8	SB2 crypt 9	SB2 crypt 10
mouse 5	1	1	1	2	1	1		1	2	2	1
	2	2	2	1	2		2	1		2	2
	3	2	2	1	1	2	2	1	1		1
	4	2	2		2	1	2	1	1	1	2
	5	2		1		2			1
crtypt base		9	7	5	6	6	6	4	5	5	6
	6	1		1	2	0	0	0	1	1	1
	7		2	1	1				1		1
	8	2		1					2		1
	9	2			2
	10	1			1
	11
	12
	13
	14
	15
	16
	17
	18
	19
	20
R crypt		6	2	3	6	0	0	0	4	1	3
	villus total stained cells
crypt base	5	6	2	3	4	6	5	5	5	5
	9	6	4	5	5	6	5	2	6	4
	7	7	3	7	7	7	8	7	4	6
	2	0	4	3	0	2	0	0	2	0
	9	7	5	6	6	6	4	5	5	6
Mean	4.66	2.3089
R cryot	0	2	0	1	1	4	0	0	1	0
	0	0	1	0	0	2	1	2	2	0
	4	3	4	4	3	2	2	2	0	2
	0	0	0	1	0	1	2	0	0	1
	6	2	3	6	0	0	0	4	1	3
mean	1.46	1.63145
villi
mean

## Sheet: Fig1F colon 4 days ATOH1
	cell position	SB2 crypt 1	SB2 crypt 2	SB2 crypt 3	SB2 crypt 4	SB2 crypt 5	SB2 crypt 6	SB2 crypt 7	SB2 crypt 8	SB2 crypt 9	SB2 crypt 10
mouse 1	1	2	2	1	1	1	2	1	2	2	2
	2	2	2	2	1	2	2	1	2	2	2
	3	1	2	2	1	2	2	2	2	2	2
	4	2	2	1	1	2	1	2	2	1	2
	5	2	2	2	2	1	1	2	2	2	2
crtypt base		9	10	8	6	8	8	8	10	9	10
	6	2	2	2	1	1	1	2	2	2
	7	1	2	2	1	1	1	1	2	2	2
	8		1	1			1	2	2	1	1
	9	1	2	2	1	1	1		2
	10	2	1	2	1	1	1	1	2	2	2
	11	2	2		1	1	1			2
	12	1				1	1				2
	13	1	2			2	1	1	1	1
	14	2				1	1
	15		2		2	1	1	1
	16	1					1				1
	17		2
	18										1
	19		2
	20		2
R crypt		13	20	9	7	10	11	8	11	10	9
	villus total stained cells
	cell position	SB2 crypt 1	SB2 crypt 2	SB2 crypt 3	SB2 crypt 4	SB2 crypt 5	SB2 crypt 6	SB2 crypt 7	SB2 crypt 8	SB2 crypt 9	SB2 crypt 10
mouse 2	1		2			1	1	1	2		1
	2	2	1	2	1	2	2	2	2	2
	3	2	1	1	1	2	1	2	1	2	2
	4	2			2	2	1	1
	5	1		2	1	2	2	1		1	1
crtypt base		7	4	5	5	9	7	7	5	5	4
	6	2	2	2	2	2	1		1		2
	7	1	1	1	2			1	1	2	1
	8	1	1	2	2		1		2	1	1
	9	2		1		2		1
	10	2		2		1		1	1
	11		1		2						2
	12	1		1		2		1		2	1
	13				1		2		1
	14	2
	15			2							1
	16	2				1			1
	17	1
	18										2
	19	1
	20
R crypt		15	5	11	9	8	4	4	7	5	10
	villus total stained cells
	cell position	SB2 crypt 1	SB2 crypt 2	SB2 crypt 3	SB2 crypt 4	SB2 crypt 5	SB2 crypt 6	SB2 crypt 7	SB2 crypt 8	SB2 crypt 9	SB2 crypt 10
mouse 3	1	1		2		1	2	2	2	2	2
	2	2	2	1	2	2	1	2	2	2	2
	3	2	2	2	1	1	2	2	2	2	2
	4	2	1	2	1	2	1	2	2	2	2
	5	2			2	1		2	2	2	2
crtypt base		9	5	7	6	7	6	10	10	10	10
	6	1	2	1	1	1	2	2	2	2	1
	7	1		1		1		2	2	2	1
	8		1	1		1	2	2	2	2
	9					1		2	2	2
	10	1	2					2	2	2	2
	11			2	1	1	2		2
	12								2	1	1
	13	2	2	1		1		1	1	2
	14				1						2
	15			2
	16				1			1		1
	17										1
	18
	19
	20
R crypt		5	7	8	4	6	6	12	15	14	8
	villus total stained cells
	cell position	SB2 crypt 1	SB2 crypt 2	SB2 crypt 3	SB2 crypt 4	SB2 crypt 5	SB2 crypt 6	SB2 crypt 7	SB2 crypt 8	SB2 crypt 9	SB2 crypt 10
mouse 4	1	1	1	1				2	1	1	1
	2	1	1		1		1	2	1	1	2
	3	2	1	1	2		1	2	2	2	2
	4	2	2			2	2	2	2	2	2
	5	1		1			1	2	2	2	2
crtypt base		7	5	3	3	2	5	10	8	8	9
	6	1	2	1	1	1	2	1	1		2
	7	2		2			2	1	1	1	2
	8					1	2	1	2	2
	9	2		1		1	1	1	2		2
	10		1		1	1	1	1	2	2	2
	11				1		1			1
	12	2		1	1	2			1
	13							1	1	2	2
	14									1
	15							2		1
	16
	17							2
	18							2
	19
	20
R crypt		7	3	5	4	6	9	12	10	10	10
	villus total stained cells
	cell position	SB2 crypt 1	SB2 crypt 2	SB2 crypt 3	SB2 crypt 4	SB2 crypt 5	SB2 crypt 6	SB2 crypt 7	SB2 crypt 8	SB2 crypt 9	SB2 crypt 10
mouse 5	1	1					2	2	2	1	2
	2						1		2	1	1
	3	2				1	1	2	2	2	1
	4	2	1	2	1		2	2		2
	5		2		1	2	2	2	1	2	2
crtypt base		5	3	2	2	3	8	8	7	8	6
	6	1	2	1			1	2	2		2
	7			1		2	1	2	2	2	2
	8		1	1		2	2	2	2	1	2
	9	1	2	2	1	2		1	2
	10	2	1					1	2	2	1
	11						1	1	2		1
	12			2	1		1	1	2	2	1
	13		1			1	1	1		1	1
	14						1	1		1	1
	15									1
	16				1					2
	17
	18
	19
	20
R crypt		4	7	7	3	7	8	12	14	12	11
	villus total stained cells
crypt base	9	10	8	6	8	8	8	10	9	10
	7	4	5	5	9	7	7	5	5	4
	9	5	7	6	7	6	10	10	10	10
	7	5	3	3	2	5	10	8	8	9
	5	3	2	2	3	8	8	7	8	6
Mean	6.72	2.43311
R cryot	13	20	9	7	10	11	8	11	10	9
	15	5	11	9	8	4	4	7	5	10
	5	7	8	4	6	6	12	15	14	8
	7	3	5	4	6	9	12	10	10	10
	4	7	7	3	7	8	12	14	12	11
mean	8.64	3.59001
villi
mean

## Sheet: Fig1Fcolon day 7 atoh1
	cell position	SB2 crypt 1	SB2 crypt 2	SB2 crypt 3	SB2 crypt 4	SB2 crypt 5	SB2 crypt 6	SB2 crypt 7	SB2 crypt 8	SB2 crypt 9	SB2 crypt 10
mouse 1	1									1
	2	1
	3	1					1	1
	4				2	1			1
	5				1				1
crtypt base		2	0	0	3	1	1	1	2	1	0
	6	2		1	2	2	2		2		2
	7	2	2	1		2	1			2	2
	8	2			2	2	1	2		2
	9	2		2	2	2		1	2	1	2
	10	1	2		1	1			1	2
	11			2		1	1	1	1	1	1
	12	1		2				1	1	1
	13		2	2		2				1
	14			2		2	2
	15	2			2	2
	16							1
	17								1		1
	18
	19
	20
R crypt		12	6	12	9	16	7	6	8	10	8
	villus total stained cells
	cell position	SB2 crypt 1	SB2 crypt 2	SB2 crypt 3	SB2 crypt 4	SB2 crypt 5	SB2 crypt 6	SB2 crypt 7	SB2 crypt 8	SB2 crypt 9	SB2 crypt 10
mouse 2	1	1		1	2	2	1	1	2	1	1
	2	1		1	2	2	1	1	2		2
	3	2	1	1	1	1		2	2	2
	4	2	2	1	2		1		2
	5	1	1	1	1	1				2	1
crtypt base		7	4	5	8	6	3	4	8	5	4
	6	2	2	1	2	1			2	1	2
	7	2	2		2	1		1			1
	8			2						1	1
	9	1	1	2	2				1
	10	1				1				1	2
	11				1		1	1
	12		2			1	1
	13	1				1			1		2
	14		2	1	1
	15				1	1		1
	16				1
	17	2	1		1					1
	18			1		1
	19
	20
R crypt		9	10	7	11	7	2	3	4	4	8
	villus total stained cells
	cell position	SB2 crypt 1	SB2 crypt 2	SB2 crypt 3	SB2 crypt 4	SB2 crypt 5	SB2 crypt 6	SB2 crypt 7	SB2 crypt 8	SB2 crypt 9	SB2 crypt 10
mouse 3	1	1			1				1	1	2
	2				1		1		1		1
	3				1			1	1
	4	1				1	2		1		1
	5	2		2				1		1
crtypt base		4	0	2	3	1	3	2	4	2	4
	6	1	1	1	2	1	2	1	2	2	2
	7	2	2		1	2
	8	1		2	2	2	2		2		1
	9	2	2			1		1
	10	1		2			2			2
	11		1				2	2
	12				1	1	2	1	2		1
	13	1		2
	14		2	1		1	2		1
	15					1		1			1
	16									1
	17
	18		2
	19
	20
R crypt		8	10	8	6	9	12	6	7	5	5
	villus total stained cells
	cell position	SB2 crypt 1	SB2 crypt 2	SB2 crypt 3	SB2 crypt 4	SB2 crypt 5	SB2 crypt 6	SB2 crypt 7	SB2 crypt 8	SB2 crypt 9	SB2 crypt 10
mouse 4	1		1	1		1	1
	2	1	1	1	2	1	1
	3		1		1		1
	4	2	2	2		2		2
	5		1		2		1		2	2
crtypt base		3	6	4	5	4	4	2	2	2	0
	6	2	2	2	2	2	1	2	2	1
	7	1	2	2	2	2			1	1	1
	8	1		2		2	1		1	2	1
	9	2	2	2	2	2	1	1			2
	10					2	1		1	1
	11	2	1		2			1			1
	12			2	2		1		1
	13	1	1				1	1
	14			1	2		1
	15	1					2
	16	2
	17
	18
	19
	20
R crypt		12	8	11	12	10	9	5	6	5	5
	villus total stained cells
	cell position	SB2 crypt 1	SB2 crypt 2	SB2 crypt 3	SB2 crypt 4	SB2 crypt 5	SB2 crypt 6	SB2 crypt 7	SB2 crypt 8	SB2 crypt 9	SB2 crypt 10
mouse 5	1			1	1	1					1
	2						1				1
	3	1								1
	4						2		2	1	2
	5	2		1							2
crtypt base		3	0	2	1	1	3	0	2	2	6
	6	1	1	2	1	1	1		1	1	2
	7		1	2		1				2
	8	1			1						1
	9						1	1
	10	1			1	1			1	2
	11			2				2
	12				2		2		2
	13			2							1
	14									2
	15	2		1
	16
	17
	18
	19
	20
R crypt		5	2	9	5	3	4	3	4	7	4
	villus total stained cells
crypt base	2	0	0	3	1	1	1	2	1	0
	7	4	5	8	6	3	4	8	5	4
	4	0	2	3	1	3	2	4	2	4
	3	6	4	5	4	4	2	2	2	0
	3	0	2	1	1	3	0	2	2	6
Mean	2.84	2.09333
R cryot	12	6	12	9	16	7	6	8	10	8
	9	10	7	11	7	2	3	4	4	8
	8	10	8	6	9	12	6	7	5	5
	12	8	11	12	10	9	5	6	5	5
	5	2	9	5	3	4	3	4	7	4
mean	7.28	3.10391
villi
mean

## Sheet: Fig1F colon 30 days ATOH1
	cell position	SB2 crypt 1	SB2 crypt 2	SB2 crypt 3	SB2 crypt 4	SB2 crypt 5	SB2 crypt 6	SB2 crypt 7	SB2 crypt 8	SB2 crypt 9	SB2 crypt 10
mouse 1	1	0	0	0	0	0	0	0	0	0	0
	2
	3
	4
	5
crtypt base		0	0	0	0	0	0	0	0	0	0
	6	0	0	0	0	0	0	0	0	0
	7										1
	8
	9										1
	10
	11
	12
	13
	14
	15
	16
	17
	18
	19
	20
R crypt		0	0	0	0	0	0	0	0	0	2
	villus total stained cells
	cell position	SB2 crypt 1	SB2 crypt 2	SB2 crypt 3	SB2 crypt 4	SB2 crypt 5	SB2 crypt 6	SB2 crypt 7	SB2 crypt 8	SB2 crypt 9	SB2 crypt 10
mouse 2	1	0	0	0	0	0	0	0	0	0	0
	2
	3
	4
	5
crtypt base		0	0	0	0	0	0	0	0	0	0
	6	0	0	0	0	0		0	0	0	0
	7
	8
	9
	10
	11
	12
	13
	14
	15
	16						1
	17
	18
	19
	20
R crypt		0	0	0	0	0	1	0	0	0	0
	villus total stained cells
	cell position	SB2 crypt 1	SB2 crypt 2	SB2 crypt 3	SB2 crypt 4	SB2 crypt 5	SB2 crypt 6	SB2 crypt 7	SB2 crypt 8	SB2 crypt 9	SB2 crypt 10
mouse 3	1	0	0	0	0	0	0	0	0	0	0
	2
	3
	4
	5
crtypt base		0	0	0	0	0	0	0	0	0	0
	6		0	0	0	0	0	0	0	0	0
	7
	8
	9
	10
	11
	12	1
	13
	14
	15
	16
	17
	18
	19
	20
R crypt		1	0	0	0	0	0	0	0	0	0
	villus total stained cells
	cell position	SB2 crypt 1	SB2 crypt 2	SB2 crypt 3	SB2 crypt 4	SB2 crypt 5	SB2 crypt 6	SB2 crypt 7	SB2 crypt 8	SB2 crypt 9	SB2 crypt 10
mouse 4	1	0	0	0	0	0	0	0	0	0	0
	2
	3
	4
	5
crtypt base		0	0	0	0	0	0	0	0	0	0
	6	0	0			0	0	0	0	0	0
	7
	8
	9
	10
	11
	12
	13
	14			1	1
	15				1
	16				1
	17
	18
	19
	20
R crypt		0	0	1	3	0	0	0	0	0	0
	villus total stained cells
	cell position	SB2 crypt 1	SB2 crypt 2	SB2 crypt 3	SB2 crypt 4	SB2 crypt 5	SB2 crypt 6	SB2 crypt 7	SB2 crypt 8	SB2 crypt 9	SB2 crypt 10
mouse 5	1	0	0	0	0	0	0	0	0	0	0
	2
	3
	4
	5
crtypt base		0	0	0	0	0	0	0	0	0	0
	6	1	0	0	0	0	0	0	0	0	0
	7
	8
	9
	10
	11
	12
	13
	14
	15
	16
	17
	18
	19
	20
R crypt		1	0	0	0	0	0	0	0	0	0
	villus total stained cells
crypt base	0	0	0	0	0	0	0	0	0	0
	0	0	0	0	0	0	0	0	0	0
	0	0	0	0	0	0	0	0	0	0
	0	0	0	0	0	0	0	0	0	0
	0	0	0	0	0	0	0	0	0	0
Mean	0	0
R cryot	0	0	0	0	0	0	0	0	0	2
	0	0	0	0	0	1	0	0	0	0
	1	0	0	0	0	0	0	0	0	0
	0	0	1	3	0	0	0	0	0	0
	1	0	0	0	0	0	0	0	0	0
mean	0.18	0.560248
villi
mean

## Sheet: Fig1F colon summary data
grem1			time
		1.25	4	7	30
	crypt base	6.5	3.48	1.4	0.04
	r Crypt	8.3	4.82	3.04	0.14
	sum	14.8	8.3	4.44	0.18
mcherry			time
		1.25	4	7	30
	crypt base	4.66	6.72	2.84	0
	r Crypt	1.46	8.64	7.28	0.18
	sum	6.12	15.36	10.12	0.18
	1.25	4	7	30
mCherry	6.12	15.36	10.12	0.18
Grem1	14.8	8.3	4.44	0.18
SD	1.97018	3.01156	2.59862	0.280124
SD	2.50211	2.30169	2.15654	0.280124

## Sheet: Fig1F SI 30h grem1
	cell position	SB2 crypt 1	SB2 crypt 2	SB2 crypt 3	SB2 crypt 4	SB2 crypt 5	SB2 crypt 6	SB2 crypt 7	SB2 crypt 8	SB2 crypt 9	SB2 crypt 10
mouse 1	1	1	2	1	0	2	2	1	2	1	2
	2	1	2	0	1	1	1	0	1	0	0
	3	0	0	1	1	0	0	0	2	0	0
	4	0	0	0	0	0	0	0	0	0	0
	5	0	0	0	0	0	0	0	0	0	0
crtypt base		2	4	2	2	3	3	1	5	1	2
	6	0	0	0	0	0	0	0	0	0	0
	7	0	0	0	0	0	0	0	0	0	0
	8	0	0	0	0	0	0	0	0	0	0
	9	0	0	0	0	0	0	0	0	0	2
	10	0	0	0	0	0	0	0	0	0	0
	11	1	0	0	0	0	0	0	0	0	0
	12	0	0	0	0	0	0	0	0	0	0
	13	0	0	0	0	0	1	0	0	0	0
	14	0	0	0	1	0	0	0	0	1	0
	15	0	0	1	0	1	0	2	0	0	0
	16	0	0	1	0	0	0	0	1	0	0
	17	0	0	0	0	0	1	0	0	0	0
	18	0	0	0	0	0	0	0	0	0	0
	19	0	0	0	0	0	0	0	0	0	0
	20	0	0	0	0	0	0	0	0	0	0
R crypt		1	0	2	1	1	2	2	1	1	2
	villus total stained cells	3	7	3	4	3	7	10	2	2	3
	cell position	SB2 crypt 1	SB2 crypt 2	SB2 crypt 3	SB2 crypt 4	SB2 crypt 5	SB2 crypt 6	SB2 crypt 7	SB2 crypt 8	SB2 crypt 9	SB2 crypt 10
mouse 2	1	2	2	1	1	2	1	2	1	1	2
	2	2	2	1	2	2	2	1	0	0	2
	3	0	0		0	0	0	0	1	0	0
	4	0	0	0	0	0	0	0	0	0	0
	5		0	0		0	0	0	0	0
crtypt base		4	4	2	3	4	3	3	2	1	4
	6	0	0	0	0	0	0	0	0	0	0
	7	0	0	0	0	0	0	0	0	0	0
	8	0	1	0	0	0	0	0	0	0	0
	9	1	0	0	0	0	0	0	0	0	0
	10	0	1	1	0	0	0	0	0	0	0
	11	0	0	0	0	2	0	0	0	0	0
	12	0	1	0	0	0	0	0	0	0	0
	13	0	0	0	0	0	0	0	0	0	0
	14	0	0	0	0	0	0	0	0	0	0
	15	0	0	0	1	0	0	0	0	2	0
	16	0	0	0	0	0	0	0	0	0	0
	17	0	0	0	0	0	0	0	0	0	0
	18	0	0	0	0	0	0	0	0	0	0
	19	0	0	0	0	0	1	0	0	0	1
	20	0	0	0	0	0	0	0	0	0	0
R crypt		1	3	1	1	2	1	0	0	2	1
	villus total stained cells	7	4	7	3	4	5	4	1	3	4
	cell position	SB2 crypt 1	SB2 crypt 2	SB2 crypt 3	SB2 crypt 4	SB2 crypt 5	SB2 crypt 6	SB2 crypt 7	SB2 crypt 8	SB2 crypt 9	SB2 crypt 10
mouse 3	1	1	1	0	1	1	0	1	1	0	1
	2	2	1	1	1	1	2	1	0	1	1
	3	0	0	1	0	0	0	0	0	2	0
	4	0	0	0	0	0	0	0	2	0	0
	5	0	0	0	0	0	0	0	0	0	0
crtypt base		3	2	2	2	2	2	2	3	3	2
	6	0	0	0	0	0	0	0	0	0	0
	7	0	0	0	0	0	0	0	0	0	0
	8	0	0	0	0	0	0	0	0	0	0
	9	0	0	0	0	0	0	0	0	0	0
	10	0	0	0	0	0	0	0	0	0	0
	11	0	0	0	0	0	0	0	0	0	0
	12	0	0	0	0	0	0	0	0	0	0
	13	0	0	0	0	0	0	0	0	0	0
	14	0	0	0	0	0	0	0	0	0	0
	15	0	0	0	0	0	0	0	0	0	0
	16	0	0	0	0	0	0	0	0	0	0
	17	0	0	0	0	0	0	0	0	0	0
	18	0	0	0	0	0	0	0	0	0	0
	19	0	0	0	0	0	0	0	0	0	0
	20	0	0	0	0	0	0	0	0	0	0
R crypt		0	0	0	0	0	0	0	0	0	0
	villus total stained cells	4	7	8	6	3	4	1	6	2	10
	cell position	SB2 crypt 1	SB2 crypt 2	SB2 crypt 3	SB2 crypt 4	SB2 crypt 5	SB2 crypt 6	SB2 crypt 7	SB2 crypt 8	SB2 crypt 9	SB2 crypt 10
mouse 4	1	2	2	2	1	1	1	1	1	0	0
	2	2	0	1	1	2	2	2	2	1	1
	3	0	0	0	1	1	1	0	0	1	0
	4	0	0	0	0		0	0	0	0	0
	5	0	0			0		0	0	0	0
crtypt base		4	2	3	3	4	4	3	3	2	1
	6	0	0	0	0	0	0	0	0	0	0
	7	0	0	0	0	0	0	0	0	0	0
	8	0	0	0	0	0	0	0	0	0	0
	9	1	0	0	0	0	0	0	0	0	0
	10	0	0	0	0	1	0	0	0	0	0
	11	0	0	0	0	0	0	0	0	0	0
	12	0	0	0	0	0	0	0	0	0	0
	13	0	1	0	0	0	2	0	0	1	0
	14	0	0	0	1	0	0	0	0	0	0
	15	0	0	0	0	0	0	0	0	0	0
	16	0	0	1	0	0	0	0	0	0	0
	17	0	0	0	0	0	0	0	0	0	0
	18	0	0	0	0	0	0	0	0	0	2
	19	0	0	0	0	0	0	0	0	0	0
	20	0	0	0	0	0	0	0	0	0	0
R crypt		1	1	1	1	1	2	0	0	1	2
	villus total stained cells	6	10	8	11	0	4	7	7	3	6
	cell position	SB2 crypt 1	SB2 crypt 2	SB2 crypt 3	SB2 crypt 4	SB2 crypt 5	SB2 crypt 6	SB2 crypt 7	SB2 crypt 8	SB2 crypt 9	SB2 crypt 10
mouse 5	1	1	1	1	1	1	0	1	1	2	2
	2	1	0	0	0	2	1	0	1	1	0
	3	0	0	0	0	0	1	0	0	0	0
	4	0	0	0	0	0	0	0	0	0	0
	5	0	0	0	0	0	0	0	0	0	0
crtypt base		2	1	1	1	3	2	1	2	3	2
	6	0	0	0	0	0	0	0	0	0	0
	7	0	0	0	0	0	0	0	0	0	0
	8	0	0	0	0	0	0	0	0	0	0
	9	0	0	0	0	0	0	0	0	0	0
	10	0	0	0	0	0	0	0	0	0	0
	11	0	0	0	0	0	0	0	0	0	0
	12	0	0	0	0	0	0	0	0	0	0
	13	1	0	0	0	0	0	0	0	0	0
	14	0	0	0	0	0	0	0	0	0	0
	15	0	0	0	0	0	0	0	1	0	0
	16	0	1	0	0	0	0	0	0	0	0
	17	0	0	0	0	0	0	0	0	0	0
	18	0	0	0	1	0	0	0	0	0	0
	19	0	0	0	0	0	0	0	0	0	0
	20	0	0	0	0	0	0	0	0	0	0
R crypt		1	1	0	1	0	0	0	1	0	0
	villus total stained cells	4	5	9	8	5	7	1	6	6	6
crypt base	2	4	2	2	3	3	1	5	1	2
	4	4	2	3	4	3	3	2	1	4
	3	2	2	2	2	2	2	3	3	2
	4	2	3	3	4	4	3	3	2	1
	2	1	1	1	3	2	1	2	3	2
Mean	2.5	1.01519
R cryot	1	0	2	1	1	2	2	1	1	2
	1	3	1	1	2	1	0	0	2	1
	0	0	0	0	0	0	0	0	0	0
	1	1	1	1	1	2	0	0	1	2
	1	1	0	1	0	0	0	1	0	0
mean	0.78	0.789988
villi	3	7	3	4	3	7	10	2	2	3
	7	4	7	3	4	5	4	1	3	4
	4	7	8	6	3	4	1	6	2	10
	6	10	8	11	0	4	7	7	3	6
	4	5	9	8	5	7	1	6	6	6
mean	5.12	2.60799

[truncated: 19 more sheets: Fig1F SI 4 day grem1, Fig1F SI grem7 days, Fig1F SI grem 30 days, Fig1F SI ATOH 30h, Fig1F SI ATOH 4 days, Fig1F SI ATOH 7 days, Fig1F SI ATOH 30days, Fig1F SI summary results, Fig1G, Fig2B, Fig2E, Fig4C, Fig5C, Fig5E-F, Fig6, Fig.6E, FigS1, FigS2, FigS5]
